# Supplementary material for: Sleep deprivation, sleep fragmentation, and social jet lag increase temperature preference in Drosophila
Source: Front Neurosci. 2023 May 19;17:1175478. doi: 10.3389/fnins.2023.1175478 (PMC10237294; doi:10.3389/fnins.2023.1175478)
Supplement: Supplementary file 1 [file Table_1.XLSX]

## Sheet: Figure 1c
Trial 1	17.9	18.8	21.1	22.1	22.5	22.8	23.1	23.2	24.1	24.5	24.9	25.1	25.8	25.9	26.8	27.4	28.4	29.3	30.1	30.5
Trial 2	18.4	19.4	19.7	20.8	21.4	21.9	22.6	23	23.8	23.8	24.3	24.8	25.4	25.8	26.7	27.1	27.7	28.1	29.3	30.1
Trial 3	17.6	18.7	20.1	20.6	21.1	21.9	22.4	22.9	23.4	23.8	24	24.3	24.9	25.6	26.3	26.7	27.3	28.1	29.2	29.9
Trial 4	17.7	18.5	19.2	19.6	20.3	20.9	21.6	22.4	23.1	23.6	23.9	24.3	24.9	25.1	25.8	26.3	26.7	27.6	28.1	29.8

## Sheet: Figure 1d
	3 min	10 min	15 min	20 min
1	23.5	23.2	23.1	24.4
2	24.8	24.1	24.4	23.5
3	23.1	22.6	22.6	23.2
4	23.9	24.1	23.1	23.9
5	23.5	24.3	24.4	24.7
6	22	24.9	24	23.8
7	23.8	24.2	24	25.1
8	24.2	23.5	23	22.5
9	23.7	24.8	24.6	24.1
10	24.7	24.8	22.9	23.3
11	24.2	25.1	22.2	24

## Sheet: Figure 1e
Morning	Afternoon	Evening
21.4	23.8	25.1
22.8	24.7	23.9
23.1	24.3	25.3
22.6	24.2	25.1
21.6	24.1	24.7
22.9	23.4	24.6
23.2	23.3	25.8
23.1	23.3	24.4
23.3	24.3	25.4
22.6	24.1	25.4
22.7	24.2	25.6
22.8		25

## Sheet: Figure 1f
male	female
25.7	24.8
23.4	24.9
24	23.9
25	23.6
23.2	24.3
24.8	24.4
23.4	24.4
24	23.7

## Sheet: Figure 1g
	Day 1	Day 2
1	23.5	23.8
2	24.1	24.2
3	23.8	23.9
4	23.9	23.7
5	23.6	23.8
6	23.9	23.9
7	23.8	23.9
8	24.2	24.4
9	24.4	24.6

## Sheet: Figure 1h
CS LD	CS DD
24.1	23.1
24.3	23.4
23.5	22.8
23.8	22.7
23.9	22.5
23.8	23

## Sheet: Figure 1i
CS	Pdfr5304
23.6	25.3
24.4	25.3
23.9	24.9
23	23.9
25.2	24.6
24.5	26.1

## Sheet: Figure 2a
fly	1	2	3	4	5	6	7	8	9	10	11	12	13	14	15	16	17	18	19	20	21	22	23	24	1	2	3	4	5	6	7	8	9	10	11	12	13	14	15	16	17	18	19	20	21	22	23	24	1
1	0	0	0	0	0	5	0	14	10	0	0	0	0	33	59	57	55	57	49	57	56	42	28	32	0	0	0	0	0	0	0	0	0	0	0	0	0	0	0	0	0	0	0	0	0	0	0	0	0
2	0	0	0	0	0	5	0	18	8	12	0	0	0	23	58	53	53	18	24	54	9	29	9	22	6	0	0	5	0	0	7	10	6	2	32	10	11	0	0	0	0	0	0	0	0	0	0	0	12
3	24	0	0	5	4	38	56	17	0	18	17	0	0	47	60	60	60	60	60	60	60	60	60	60	32	0	0	0	4	8	10	0	11	0	0	0	0	0	0	0	0	0	0	0	0	0	0	0	0
4	13	28	47	43	53	53	60	60	51	47	53	22	11	20	55	45	49	60	54	42	60	60	60	60	22	18	15	7	10	11	15	15	0	7	9	6	0	0	0	0	0	0	0	0	0	0	0	0	24
5	19	0	0	0	16	18	23	18	25	22	14	9	0	40	34	31	55	55	55	59	52	39	35	33	8	0	0	0	0	0	0	0	0	0	6	0	0	0	0	0	0	0	0	0	0	0	0	0	0
6	19	0	0	5	26	16	22	19	22	0	0	0	0	15	53	59	58	58	60	59	59	59	58	59	26	0	0	0	0	0	0	0	12	0	0	0	0	0	0	0	0	0	0	0	0	0	0	0	0
7	0	0	0	0	0	32	36	58	50	45	13	0	0	20	56	60	50	60	60	59	60	22	36	27	12	0	0	10	7	0	0	0	19	8	18	5	0	0	0	0	0	0	0	0	0	0	0	0	5
8	26	0	0	12	0	0	31	25	0	6	0	0	0	21	34	45	50	52	55	52	52	56	52	60	19	0	0	6	14	24	41	33	20	33	32	0	0	0	0	0	0	0	0	0	0	0	0	0	27
9	0	0	0	0	0	0	7	33	21	11	0	0	1	10	6	13	40	55	53	50	27	23	7	33	0	0	0	5	0	0	5	6	5	0	0	6	0	0	0	0	0	0	0	0	0	0	0	0	0
10	0	0	0	0	10	17	16	24	16	20	0	0	0	12	53	57	58	60	60	59	60	58	60	51	17	0	0	0	0	0	0	5	0	0	0	0	0	0	0	0	0	0	0	0	0	0	0	0	0
11	11	5	0	11	0	12	13	20	16	8	0	0	0	5	52	59	58	59	60	56	60	60	11	58	12	0	8	39	60	60	60	60	60	60	60	60	30	0	0	0	0	0	0	0	0	0	0	0	26
12	8	6	10	32	49	38	32	42	35	6	12	5	0	10	41	56	7	45	40	26	52	38	13	19	13	28	7	9	11	25	47	39	30	20	25	4	6	0	0	0	0	0	0	0	0	0	0	0	24
13	7	0	6	38	33	7	11	37	30	21	19	0	0	14	37	57	46	52	59	50	54	51	49	33	0	17	12	0	0	18	18	28	38	26	26	20	11	0	0	0	0	0	0	0	0	0	0	0	0
14	0	0	0	14	16	24	27	9	10	30	15	4	19	51	60	60	59	59	60	58	55	27	30	8	25	0	0	7	0	12	9	13	19	26	29	10	0	0	0	0	0	0	0	0	0	0	0	0	14
15	14	0	0	0	0	6	14	45	25	20	3	2	9	54	60	60	60	60	60	51	60	60	60	14	20	0	0	0	0	0	0	0	0	0	0	0	0	0	0	0	0	0	0	0	0	0	0	0	0
16	51	59	53	45	45	57	55	37	32	23	0	0	25	46	60	60	58	57	54	42	60	60	60	60	45	23	22	6	30	36	20	24	24	33	5	0	0	0	0	0	0	0	0	0	0	0	0	0	27
[truncated: 23 more columns]

## Sheet: Figure 2b
1	2	3	4	5	6	7	8	9	10	11	12	13	14	15	16	17	18	19	20	21	22	23	24	1	2	3	4	5	6	7	8	9	10	11	12	13	14	15	16	17	18	19	20	21	22	23	24
0	0	0	0	0	-5	-5	-19	-29	-29	-29	-29	-29	-62	-121	-178	-233	-290	-339	-396	-452	-494	-522	-554	-554	-554	-520	-504	-478	-476	-462	-476	-476	-476	-464	-447	-435	-409	-408	-405	-400	-397	-386	-383	-380	-367	-366	-348
6	6	6	11	11	6	13	5	3	-7	25	35	46	23	-35	-88	-141	-159	-183	-237	-246	-275	-284	-306	-294	-247	-232	-219	-211	-192	-161	-143	-109	-95	-90	-84	-78	-41	-39	-32	-25	17	53	59	110	118	114	109
8	8	8	3	3	-27	-73	-90	-79	-97	-114	-114	-114	-161	-221	-281	-341	-401	-461	-521	-581	-641	-701	-761	-785	-785	-785	-785	-789	-817	-841	-803	-785	-803	-820	-820	-807	-795	-795	-795	-795	-795	-795	-795	-795	-795	-795	-795
9	-1	-33	-69	-112	-154	-199	-244	-295	-335	-379	-395	-406	-426	-481	-526	-575	-635	-689	-731	-791	-851	-911	-971	-960	-928	-915	-898	-891	-884	-884	-884	-875	-881	-931	-941	-941	-919	-932	-917	-915	-969	-963	-945	-966	-993	-993	-1015
-11	-11	-11	-11	-27	-45	-68	-86	-111	-133	-141	-150	-150	-190	-224	-255	-310	-365	-420	-479	-531	-570	-605	-638	-657	-657	-657	-644	-648	-646	-640	-624	-614	-606	-604	-613	-613	-621	-596	-575	-570	-571	-601	-600	-607	-588	-605	-600
7	7	7	2	-24	-40	-62	-81	-91	-91	-91	-91	-91	-106	-159	-218	-276	-334	-394	-453	-512	-571	-629	-688	-707	-707	-707	-707	-692	-650	-618	-580	-572	-572	-572	-572	-571	-534	-527	-526	-524	-522	-522	-521	-520	-519	-517	-533
12	12	12	22	29	-3	-39	-97	-128	-165	-160	-155	-155	-175	-231	-291	-341	-401	-461	-520	-580	-602	-638	-665	-660	-650	-632	-627	-606	-598	-593	-610	-615	-636	-615	-608	-606	-569	-565	-565	-557	-558	-562	-567	-574	-560	-571	-582
-7	-7	-7	-13	1	25	35	43	63	90	122	122	122	101	67	22	-28	-80	-135	-187	-239	-295	-347	-407	-406	-352	-293	-248	-192	-135	-106	-79	-24	-5	5	10	10	16	39	45	53	59	60	68	65	64	72	67
0	0	0	5	5	5	3	-24	-40	-51	-51	-45	-46	-56	-62	-75	-115	-170	-223	-273	-300	-323	-330	-363	-363	-363	-358	-348	-348	-336	-343	-376	-367	-373	-368	-368	-369	-324	-275	-228	-210	-213	-211	-205	-195	-218	-189	-200
17	17	17	17	7	-10	-26	-45	-61	-81	-81	-81	-81	-93	-146	-203	-261	-321	-381	-440	-500	-558	-618	-669	-669	-663	-663	-663	-663	-656	-631	-619	-599	-602	-592	-592	-587	-562	-558	-556	-554	-555	-555	-554	-554	-556	-579	-570
1	-4	4	32	92	140	187	227	271	323	383	443	473	468	416	357	299	240	180	124	64	4	-7	-65	-50	5	61	104	106	102	126	158	142	139	146	146	146	176	184	184	186	186	186	190	189	189	205	189
5	27	24	1	-37	-50	-35	-38	-43	-29	-16	-17	-11	-21	-62	-118	-125	-170	-210	-236	-288	-326	-339	-358	-342	-292	-285	-272	-266	-250	-222	-204	-190	-183	-184	-189	-189	-186	-176	-174	-121	-106	-89	-55	-47	-39	-20	-9
-7	10	16	-22	-55	-44	-37	-46	-38	-33	-26	-6	5	-9	-46	-103	-149	-201	-260	-310	-364	-415	-464	-497	-504	-504	-510	-528	-533	-514	-501	-508	-503	-500	-505	-500	-500	-496	-476	-481	-467	-464	-492	-489	-488	-503	-526	-524
25	25	25	18	2	-10	-28	-24	-15	-19	-5	1	-18	-69	-129	-189	-248	-307	-367	-425	-480	-507	-537	-545	-531	-501	-450	-407	-367	-333	-303	-262	-218	-216	-214	-218	-208	-199	-199	-199	-198	-197	-197	-195	-190	-163	-137	-87
6	6	6	6	6	0	-14	-59	-84	-104	-107	-109	-118	-172	-232	-292	-352	-412	-472	-523	-583	-643	-703	-717	-731	-726	-713	-689	-632	-597	-573	-577	-551	-544	-542	-544	-553	-590	-590	-590	-590	-590	-590	-581	-583	-583	-639	-610
-6	-42	-73	-112	-127	-148	-183	-196	-204	-194	-189	-189	-214	-260	-320	-380	-438	-495	-549	-591	-651	-711	-771	-831	-855	-854	-847	-838	-848	-888	-910	-917	-908	-915	-908	-878	-886	-881	-887	-887	-885	-890	-884	-877	-879	-883	-883	-889

## Sheet: Figure 2c
CS	Sleep Dep.
24.1	24.8
22.1	25.2
24.1	23.8
24.9	26.5
24.4	25.7
23.8	24.1
24.7	25.4
23.1

[truncated: 27 more sheets: Figure 2d, Figure 2e, Figure 2f, Figure 3a, Figure 3b, Figure 3c, Figure 3d, Figure 3e, Figure 3f, Figure 3g, Figure 4a,b, Figure 4c, Figure 4d,e, Figure 4f, Figure 5a, Figure 5b, Figure 6a, Figure 6b, Figure 7a, Figure 7b …]
